# Supplementary material for: Development of polymorphic EST microsatellite markers for the sand fly, Phlebotomus papatasi (Diptera: Psychodidae)
Source: Parasit Vectors. 2018 Mar 9;11:160. doi: 10.1186/s13071-018-2770-3 (PMC5845265; doi:10.1186/s13071-018-2770-3)
Supplement: Supplementary file 1 — Table S1. Fis calculations using Bayesian based individual inbreeding model (IIM) implemented in the program INEST 2.0. (XLSX 11 kb) [file 13071_2018_2770_MOESM1_ESM.xlsx]

## Sheet: Sheet1
New data loaded into INEST:
---------------------------
Data directory:	D:\desktop\INEST2_1\
Data file name:	inest_input-2.txt
# individuals :	302
# marker loci :	14
Coordinates available:	FALSE
Locus	NGen	Miss	NAll	Hobs	Hexp	Fis
EST33	302	0	31	0.179	0.932	0.808
EST77	302	0	11	0.351	0.821	0.573
EST2	302	0	10	0.159	0.475	0.666
EST75	300	0.007	11	0.257	0.634	0.595
EST11	302	0	11	0.351	0.741	0.526
EST73	302	0	12	0.255	0.692	0.632
EST68	301	0.003	17	0.452	0.846	0.466
EST85	301	0.003	14	0.252	0.7	0.64
EST10	302	0	19	0.374	0.806	0.536
EST34	302	0	17	0.536	0.798	0.328
EST17	302	0	12	0.374	0.688	0.456
EST40	302	0	13	0.397	0.829	0.521
EST49	301	0.003	14	0.269	0.728	0.63
EST43	301	0.003	34	0.329	0.8	0.589
-
NGen - number of genotyped individuals
Miss - observed proportion of missing genotypes
NAll - number of observed alleles (excluding zeros)
Hobs - observed proportion of heterozygotes
Hexp - expected proportion of heterozygotes
Fis - inbreeding coefficient (Fis = 1 - Hobs / Hexp)
Summary of posterior marginal distributions
-------------------------------------------
Total number of updates (approx.)..: 500000
Number of saved updates............: 500
Number of discarded updates........: 100
X(i)	HSMode	Mean	Q(2.5%)	Q(5.0%)	Q(25.0%)	Q(50.0%)	Q(75.0%)	Q(95.0%)	Q(97.5%)	HPDl(95%)	HPDh(95%)
LogL	-11634.8	-11631.9	-11663.3	-11658.7	-11643	-11631.9	-11619.6	-11605.5	-11601.3	-11662.2	-11601.3
af	2.52	2.5352	1.907	1.991	2.321	2.52	2.757	3.117	3.22	1.907	3.166
bf	1.926	1.9508	1.484	1.526	1.801	1.934	2.088	2.405	2.5	1.453	2.435
MeanF	0.5709	0.5649	0.5349	0.5389	0.5545	0.5653	0.5758	0.5893	0.5926	0.5368	0.5929
Avg(Fi)	0.5657	0.5696	0.5517	0.5546	0.5642	0.5696	0.5751	0.5836	0.5853	0.5527	0.5849
ab	0.001	0.0298	0	0.001	0.005	0.018	0.041	0.102	0.142	0	0.1
bb	0.088	6.5269	0.027	0.065	0.301	1.033	2.776	14.938	25.691	0.007	14.416
MeanB	0.0005	0.0317	0.0004	0.0008	0.0053	0.0155	0.0375	0.1315	0.1879	0	0.1245
an	0.117	0.1311	0.013	0.033	0.083	0.12	0.175	0.252	0.283	0.001	0.249
