# Supplementary material for: Development of polymorphic EST microsatellite markers for the sand fly, Phlebotomus papatasi (Diptera: Psychodidae)
Source: Parasit Vectors. 2018 Mar 9;11:160. doi: 10.1186/s13071-018-2770-3 (PMC5845265; doi:10.1186/s13071-018-2770-3)
Supplement: Supplementary file 2 — Table S2. The deviance information criterion (DIC) comparison results between “nb” and “nbf” models. (XLSX 35 kb) [file 13071_2018_2770_MOESM2_ESM.xlsx]

## Sheet: Sheet1
comparison between "nb" and "nbf" models - the lowest DIC value is the better model
Model:	nfb
Avg(logl(X)):	-11632.3
logl(Avg(X)):	-11458.3
DBar:	23264.7
Dhat:	22916.6
pD:	348.086
DIC:	23612.8
Model:	nb
Avg(logl(X)):	-12257.8
logl(Avg(X)):	-12167.3
DBar:	24515.6
Dhat:	24334.5
pD:	181.066
DIC:	24696.7
